# Supplementary material for: Assessing the arrhythmogenic propensity of fibrotic substrate using digital twins to inform a mechanisms-based atrial fibrillation ablation strategy
Source: Nat Cardiovasc Res. Author manuscript; Available in PMC 2024 Aug 16. (PMC11329066; doi:10.1038/s44161-024-00489-x)
Supplement: Supplementary Table 2 [file NIHMS2004329-supplement-Supplementary_Table_2.xlsx]

## Sheet: Supplementary Table 2
Supplementary Table 2. Linear regression modeling of FAAM potentials
	Univariate			Multivariate
	Estimate	SE	p value	Estimate	SE	p value
FD, %	-0.01 (-0.27 ~ 0.25)	0.131	0.955
Mean FE, %	-13.64 (-28.54 ~ 1.25)	7.454	0.072*	-11.80 (-26.70 ~ 3.11)	7.456	0.119
Max bipolar voltage, mV	1.24 (-0.71 ~ 3.18)	0.974	0.209
Mean bipolar voltage, mV	2.40 (-0.21 ~ 5.02)	1.308	0.071*	2.08 (-0.53 ~ 4.70)	1.309	0.117
*p<0.1, statistically significant in the univariate linear regression analysis.
FAAM, fractionated signal area in atrial muscle; FD, fibrosis density; FE, fibrosis entropy; SE, standard error.
