# Supplementary material for: Assessing the arrhythmogenic propensity of fibrotic substrate using digital twins to inform a mechanisms-based atrial fibrillation ablation strategy
Source: Nat Cardiovasc Res. Author manuscript; Available in PMC 2024 Aug 16. (PMC11329066; doi:10.1038/s44161-024-00489-x)
Supplement: Supplementary Table 1 [file NIHMS2004329-supplement-Supplementary_Table_1.xlsx]

## Sheet: Supplementary Table 1
Supplementary Table 1. Linear regression modeling of atrial fibrosis burden
	Univariate
	Estimate	SE	p value
Male	-0.43 (-6.42 ~ 5.57)	2.903	0.885
Age, Y	-0.19 (-0.39 ~ 0.02)	0.1	0.073
BMI, kg/m2	-0.39 (-0.90 ~ 0.13)	0.251	0.136
CHA2DS2-VASc score	0.36 (-1.96 ~ 2.68)	1.124	0.752
LVEF, %	-0.05 (-0.35 ~ 0.24)	0.143	0.705
No effective cardioversion and/or AAD	0.96 (-4.36 ~ 6.27)	2.577	0.714
Previous atrial ablation	2.97 (-2.20 ~ 8.14)	2.504	0.247
AAD, antiarrhythmic drugs; BMI, Body Mass Index; LVEF, left ventricular ejection fraction; SE, standard error.
