# Supplementary material for: Assessing the arrhythmogenic propensity of fibrotic substrate using digital twins to inform a mechanisms-based atrial fibrillation ablation strategy
Source: Nat Cardiovasc Res. Author manuscript; Available in PMC 2024 Aug 16. (PMC11329066; doi:10.1038/s44161-024-00489-x)
Supplement: Supplementary Table 3 [file NIHMS2004329-supplement-Supplementary_Table_3.xlsx]

## Sheet: Supplementary Table 3
Supplementary Table 3. Details of previous ablation procedures of patients with repeat ablation
	No.	Previous procedure
DT2	1	Cryoballoon PVI (9/2016)
DT4	2	PVI and CTI (11/2019), redo-PVI (6/2020)
DT6	1	CTI (2012)
DT8	2	RF PVI and CTI (8/2018), redo-PVI (3/2019)
DT9	1	*unknown, but this patient’s DT has no extra-PVI rotor.
DT10	1	CTI (8/2017)
DT11	1	RF PVI (2/2020)
DT12	2	RF PVI, LA roof, and CTI (8/2020), redo-PVI and LA PWI (2/2020)
DT15	1	Surgical PVI (2012)
DT17	1	Cryoballoon PVI (1/2022)
DT19	1	RF PVI and CFAE in LA (8/2012)
DT20	1	Cryoballoon PVI and CTI (3/2021)
DT25	1	RF PVI (4/2018)
CFAE, complex fractionated atrial electrogram; CTI, cavotricuspid isthmus ablation; DT, digital twin; LA, left atrial; No., the number of previous procedures; PVI, pulmonary vein isolation; PWI, posterior wall isolation; RF, radio-frequency.
